# Supplementary material for: Dynamic Immune Response to Vibriosis in Pacific Oyster Crassostrea gigas Larvae during the Infection Process as Supported by Accurate Positioning of GFP-Tagged Vibrio Strains
Source: Microorganisms. 2021 Jul 17;9(7):1523. doi: 10.3390/microorganisms9071523 (PMC8303456; doi:10.3390/microorganisms9071523)
Supplement: Supplementary file 1 [file microorganisms-09-01523-s001.zip]

Archive with 1 entries (1 files):
- microorganisms-1285983-supplementary.pdf
